# Supplementary material for: Tetraploid Wheat Landraces in the Mediterranean Basin: Taxonomy, Evolution and Genetic Diversity
Source: PLoS One. 2012 May 16;7(5):e37063. doi: 10.1371/journal.pone.0037063 (PMC3353906; doi:10.1371/journal.pone.0037063)
Supplement: Table S1 — Accession sourcing and genotype data. NSG-USDA: National Small Grains Research Facility, Idaho, USA; IPK: Institute für Pflanzengenetik und Kulturpflanzenforschung, Gatersleben, Germany; CRF-INIA: Centro de Recursos Fitogenéticos, Madrid, Spain; ENMP-INIA: Estação Nacional de Melhoramento de Plantas, Elvas, Portugal. (XLS) [file pone.0037063.s006.xls]

## Sheet: Table S1
Landrace	Species	Accession	Name	Provider	Latitude	Longitude	STRUCTURE K = 2 Assignment	STRUCTURE K = 6 Assignment	Chloroplast Haplotype	ISBP Haplotypes	VRN1-A1-No Deletion Frequency	VRN1-A1-Langdon Deletion Frequency	Ppd-A1 Deletion Frequency
TaCS	aestivum	CItr 14108	Chinese Spring	NSG-USDA	-	-	1	Ia	1	I	1	0	0
em1-POR	emmer	PI 56234	n	NSG-USDA	39	-9.133	1	Ia	1	n	1	0	0
em1-SPA	emmer	BGE 023732	POVEDA	CRF-INIA	38.4939	-1.3315	1	Ib	6	II	1	0	0
em2-SPA	emmer	BGE 001999	POVIA	CRF-INIA	43.09	-5.58	1	Ib	6	II	1	0	0
em3-SPA	emmer	-	TiosA	Collected In situ	43.0102	-5.8302	1	Ib	6	II	1	0	0
em4-SPA	emmer	-	TiosB	Collected In situ	43.0102	-5.8302	1	Ib	6	II	1	0	0
em5-SPA	emmer	-	Zureda	Collected In situ	43.11	-5.59	1	Ib	6	II	1	0	0
em6-SPA	emmer	-	Pelugano	Collected In situ	43.15	-5.58	1	Ib	6	II	1	0	0
em7-SPA	emmer	-	Conforcos	Collected In situ	43.09	-5.848	1	Ib	6	II	1	0	0
em8-SPA	emmer	BGE 001927	Catalan	CRF-INIA	40.5202	-1.5609	1	Ia	8	III	1	0	0
em9-SPA	emmer	BGE 021775	Escana de graus	CRF-INIA	42.1119	2.008	1	Ia	2	IV	0	1	0
em10-SPA	emmer	BGE 012302	Escandia	CRF-INIA	42.4912	-1.3834	1	Ib	6	III	1	0	0
em1-ITA	emmer	PI 94648	PI 94648	NSG-USDA	42.833	12.833	1	Ia	13	III	1	0	0
em1-GRE	emmer	PI 94682	PI 94682	NSG-USDA	39	22	1	Ia	17	II	1	0	0
em2-BUL	emmer	PI 94654	PI 94654	NSG-USDA	43	25	1	Ia	10	II	1	0	0
em3-BUL	emmer	PI 94655	PI 94655	NSG-USDA	43.5	25	1	Ia	17	III	1	0	0
em1-TUR	emmer	PI 470737	PI 470737	NSG-USDA	40.767	43.283	1	Ia	13	II	1	0	0
em2-TUR	emmer	PI 606325	PI 606325	NSG-USDA	41.416	35.054	1	Ia	13	II	1	0	0
em3-TUR	emmer	PI 352329	PI 352329	NSG-USDA	41.01	34.037	1	Ia	1	II	1	0	0
em1-MOR	emmer	PI 94633	PI 94633	NSG-USDA	32	-5	1	Ia	13	n	1	0	0
em2-MOR	emmer	PI 94634	PI 94634	NSG-USDA	32.5	-5	1	Ia	1	n	1	0	0
riv1-POR	rivet	TRI 17443	Asa corvo	IPK	40.133	-7.5	2	IIa	1	n	1	0	0
riv2-POR	rivet	TRI 4082	Cachudo	IPK	39.5	-8	2	IIa	1	V	1	0	0
riv3-POR	rivet	TRI 7502	Canoco	IPK	39	-9.133	2	IIa	1	VI	1	0	0
riv4-POR	rivet	TRI 17440	Lonsitano	IPK	39.5	-8.5	2	IIa	3	VII	0	1	0
riv5-POR	rivet	TRI 3042	Nacional	IPK	39.117	-8.867	2	IIa	7	V	0	1	0
riv6-POR	rivet	TRI 3655	Pombinho	IPK	39.55	-8.983	2	IIa	4	n	1	0	0
riv7-POR	rivet	TRI 4083	Rubiao Barba Preta	IPK	37.6	-8.633	2	IIa	1	V	f	f	0
riv1-SPA	rivet	BGE 021774	Fino	CRF-INIA	38.3056	-6.5052	2	IIa	1	VI	1	0	0
riv2-SPA	rivet	BGE 021777	Povia Blanca de Somiedo	CRF-INIA	43.0539	-6.1511	2	IIa	3	V	1	1	0
riv3-SPA	rivet	BGE 030922	Rubion	CRF-INIA	37.11	-2.1753	2	IIb	1	V	1	1	0
riv4-SPA	rivet	BGE 018678	Valenciano	CRF-INIA	37.3423	-3.3013	2	IIa	14	V	0	1	0
riv5-SPA	rivet	BGE 18656	Caravaca	CRF-INIA	38.0622	-1.5147	m	IIa	1	VI	1	0	0
riv6-SPA	rivet	BGE 013099	Carriches	CRF-INIA	39.5753	-4.2727	2	IIa	2	V	0	1	0
riv1-GRE	rivet	PI 372495		NSG-USDA	39	22.6	2	IIa	12	VI	1	0	0
riv2-GRE	rivet	PI 372497		NSG-USDA	39.01	21.8	2	IIa	13	n	0	1	0
riv1CYP	rivet	PI 372447		NSG-USDA	35	33.01	2	IIa	15	V	0	1	0
riv2CYP	rivet	PI 372449		NSG-USDA	35	33	2	IIa	1	n	1	1	0
riv1-TUR	rivet	PI 166484	Ak	NSG-USDA	41.219	31.956	2	IIa	13	n	1	0	0
riv2-TUR	rivet	PI 166496	Yumusak	NSG-USDA	37.844	27.846	2	IIa	13	n	1	1	0
riv3-TUR	rivet	PI 245751		NSG-USDA	38.183	36.5	2	IIc	13	VIII	1	0	0
riv3-EGY	rivet	PI 60715		NSG-USDA	29.5	34	2	IIb	1	n	0	1	0
dur1-POR	durum	TRI 2969*	Asa corvo Falsijo	BG-EAN	40.133	-7.55	2	IIa	2	n	1	0	0
dur2-POR	durum	PI 185722*	Cascalvo	BG-EAN	40.033	-8.383	2	IIa	1	VI	1	0	0
dur3-POR	durum	TRI 3648	Entrelargo Montijo Obscurum	IPK	40.82	-8.62	2	IIb	2	VII	0	1	0
dur4-POR	durum	TRI 2719	Entrelargo Montijo Provencale	IPK	40.82	-8.92	2	IIb	14	VII	1	1	0
dur5-POR	durum	PI 185409	Lobeiro	NSG-USDA	39.5	-8	2	IIa	1	V	1	0	0
dur6-POR	durum	TRI 3646	Mourisco ruivo	IPK	37.083	-8.917	2	IIc	1	V	1	1	0
dur7-POR	durum	TRI 4340	Pardaleiro	IPK	39.5	-8.3	2	IIa	13	V	1	0	0
dur8-POR	durum	TRI 3565	Preto algarvio	IPK	37.867	-8.167	2	IIb	14	V	1	0	0
dur9-POR	durum	TRI 3652	Preto de Tavira	IPK	37.117	-7.65	2	IIa	13	V	1	0	0
dur10-POR	durum	TRI 2875	Rapozinho	IPK	37.017	-7.933	2	IIa	1	V	0	1	0
dur11-POR	durum	TRI 874	Savartino	IPK	39.5	-7.75	2	IIb	14	V	0	1	0
dur12-POR	durum	TRI 2994	Tremez rijo	IPK	39	-9.133	2	IIa	2	IX	0	1	0
dur13-POR	durum	TRI 3504*	Alentejo	BG-EAN	37.633	-7.667	2	IIa	1	n	1	1	0
dur14-POR	durum	TRI 3468	Bagudo	IPK	39.6	-8.417	2	IIa	13	VII	1	0	0
dur15-POR	durum	TRI 3064	Candeal grao escuro	IPK	37.117	-7.65	2	IIa	1	V	0	1	0
dur16-POR	durum	TRI 3225	Durazio molar glabro	IPK	39.55	-8.983	2	IIa	2	n	f	f	0
dur17-POR	durum	TRI 2940	Durazio rijo	IPK	39.8	-8	2	IIb	1	V	1	0	0
dur18-POR	durum	PI 185769*	Javardo	BG-EAN	37.117	-7.65	2	IIa	1	V	0	1	0
dur19-POR	durum	TRI 3055	Lobeiro	IPK	39.5	-7.5	2	IIa	1	V	1	1	0
dur20-POR	durum	TRI 3506	Lobeiro ruivo	IPK	37.083	-8.917	2	IIa	14	n	f	f	0
dur21-POR	durum	TRI 3044	Marques	IPK	39.05	-7.65	2	IIa	2	V	0	1	0
dur22-POR	durum	TRI 3656	Mourisco grao escuro	IPK	39.88	-8.42	2	IIa	2	V	1	0	0
dur23-POR	durum	PI 185748*	Mourisco grao ruivo	BG-EAN	37.117	-7.65	2	IIc	1	V	0	1	0
dur24-POR	durum	PI 185746*	Pragana preta	BG-EAN	37.933	-7.6	2	IIc	6	V	f	f	0
dur25-POR	durum	TRI 19246	Preto amarelo	IPK	38.75	-8	2	IIb	6	V	f	f	0
dur26-POR	durum	PI 185742	Tremez rijo	NSG-USDA	39	-9.133	2	IIa	6	IX	f	f	0
dur27-POR	durum	PI 192760	Mocho espiga branca	NSG-USDA	38.75	-8.967	1	IIa	13	V	1	0	0
dur28-POR	durum	PI 192826	Barba de lobo	NSG-USDA	40.15	-8.867	2	IIa	2	VI	1	0	0
dur29-POR	durum	PI 192838	Lobeiro grao escuro	NSG-USDA	39.733	-8.633	2	IIa	1	VI	1	0	0
dur30-POR	durum	PI 192845	Mourisco	NSG-USDA	38.017	-8.7	2	IIb	2	V	1	0	0
dur31-POR	durum	PI 192854	Durazio molar	NSG-USDA	39.6	-9.067	2	IIa	1	V	0	1	0
dur1-SPA	durum	BGE 012347	Arginegro tenerife	CRF-INIA	28.167	-16.362	2	IId	2	V	1	1	0
dur2-SPA	durum	BGE 013583	Atalaya	CRF-INIA	39.5927	-2.0641	2	IIa	2	V	0	1	0
dur3-SPA	durum	BGE 013055	Baza	CRF-INIA	37.2931	-2.4625	2	IIa	2	IX	0	1	0
dur4-SPA	durum	BGE 018648	Blat obeia	CRF-INIA	41.1318	1.321	2	IIa	2	VIII	1	0	0
dur5-SPA	durum	BGE 015393	Blat mort	CRF-INIA	37.484	-2.322	2	IIa	1	n	0	1	0
dur6-SPA	durum	BGE 013591	Torrelengua	CRF-INIA	39.4905	-2.5657	2	IIb	2	VI	0	1	0
dur7-SPA	durum	BGE 030921	trigo casto	CRF-INIA	37.11	-2.1753	2	IIc	14	IX	1	0	0
dur8-SPA	durum	BGE 030920	trigo cepera	CRF-INIA	37.11	-2.1753	2	IId	2	V	1	0	0
dur9-SPA	durum	BGE 013096	Alborea	CRF-INIA	39.1646	-1.2344	1	IIa	16	n	0	1	0
dur10-SPA	durum	BGE 026956	Raspinegro	CRF-INIA	37.11	-2.1753	2	IIc	2	IX	0	1	0
dur11-SPA	durum	BGE 029096	Canihueco	CRF-INIA	37.133	-2.1645	2	IId	2	V	0	1	0
dur12-SPA	durum	BGE 004164	Alaga	CRF-INIA	41.0537	-5.3334	2	IIa	1	IX	1	0	0
dur13-SPA	durum	BGE 013072	Blanqueta	CRF-INIA	38.2043	-0.2859	2	IIa	1	VI	0	1	0
dur14-SPA	durum	BGE 018283	fino claro petrola	CRF-INIA	37.0304	-2.2325	2	IIa	1	V	0	1	0
dur15-SPA	durum	BGE 013584	Horcajo	CRF-INIA	39.5035	-2.5945	2	IIb	2	V	0	1	0
dur16-SPA	durum	BGE 013622	Las mesas	CRF-INIA	39.2328	-2.4557	2	IIa	1	V	0	1	0
dur17-SPA	durum	BGE 012410	Obispado	CRF-INIA	36.4212	-6.0739	2	IIa	2	VI	1	0	0
dur18-SPA	durum	BGE 018597	Puente D. Juan	CRF-INIA	39.18	-2.04	2	m	2	V	0	1	0
dur19-SPA	durum	BGE 013050	Raspinegro de mula	CRF-INIA	38.0236	-1.2921	2	IIb	2	VII	0	1	0
dur20-SPA	durum	BGE 015386	Raspinegro valenciano	CRF-INIA	41.0537	-5.3334	2	IIa	1	V	0	1	0
dur21-SPA	durum	BGE 015388	Recio 15388	CRF-INIA	37.2112	-3.095	2	IIa	1	V	0	1	0
dur22-SPA	durum	BGE 018279	Recio almeria	CRF-INIA	37.0304	-2.2325	2	IIb	1	IX	0	1	0
dur23-SPA	durum	BGE 029097	rubio	CRF-INIA	37.173	-2.213	2	IIc	1	V	0	1	1
dur24-SPA	durum	BGE 026954	rubio o rubial	CRF-INIA	37.11	-2.1753	2	IIc	1	VIII	0	1	1
dur25-SPA	durum	BGE 030919	Trigo grullal	CRF-INIA	37.11	-2.1753	2	IId	2	V	1	0	0
dur26-SPA	durum	BGE 018679	valenciano medio	CRF-INIA	37.2232	-3.4247	2	IId	1	V	0	1	0
dur27-SPA	durum	BGE 013595	vellisca	CRF-INIA	40.0748	-2.4847	2	IIa	2	IX	0	1	0
dur28-SPA	durum	BGE 013594	villar de canas	CRF-INIA	39.4646	-2.3352	2	IIb	1	V	1	0	0
dur29-SPA	durum	BGE 026958	Trigo fuerte	CRF-INIA	37.14	-1.57	2	IIc	4	V	0	1	1
dur34-SPA	durum	6IL 303	6IL 303	Canarias	29.025	-13.658	2	IIb	2	V	0	1	0
dur1-FRA	durum	PI 192518	PI 192518 Medeah	NSG-USDA	43.88	4.37	2	m	13	V	0	1	0
dur2-FRA	durum	Citr 3994	Citr 3994-Kavarna	NSG-USDA	43.61	3.34	2	IIb	9	VI	0	1	0
dur3-FRA	durum	PI 191924	PI 191924-Petaniel noir nice	NSG-USDA	43.541	6.21	2	IIa	1	n	1	0	0
dur1-CRO	durum	PI 345440	PI 345440	NSG-USDA	42.533	18.417	2	IIa	1	V	1	0	0
dur2-CRO	durum	PI 264959	PI 264959	NSG-USDA	43.167	17.2	2	IIc	1	VI	1	0	0
dur1-MAL	durum	PI 278377	malta 2	NSG-USDA	35.917	14.433	2	m	1	V	0	1	0
dur1-ITA	durum	PI 157923	Senatore_capelli	NSG-USDA	42.833	12.833	2	IId	2	V	1	0	0
dur2-ITA	durum	PI 157956	gigante	NSG-USDA	37.75	14.25	2	IIb	1	VI	1	0	0
dur3-ITA	durum	PI 192525	Duro_de_Naples	NSG-USDA	40.833	14.25	2	IId	2	V	1	0	0
dur4-ITA	durum	PI 470758	PI_470758	NSG-USDA	37.5	14	2	IIb	1	V	0	1	0
dur5-ITA	durum	PI 231380	Saragolla	NSG-USDA	41.45	15.567	2	IIb	1	VI	0	1	0
dur6-ITA	durum	TRI 3883	Tri3883	IPK	40.41	14.46	2	IIc	1	VIII	1	1	0
dur7-ITA	durum	TRI 3851	Tri3851	IPK	37.45	14.76	2	IIb	6	VIII	0	1	0
dur9-ITA	durum	TRI 15253	Tri15253	IPK	39.18	16.15	2	IIb	9	V	1	0	0
dur10-ITA	durum	TRI 14084	Tri14084	IPK	40.38	15.48	2	IId	2	n	1	1	0
dur1-CYP	durum	PI 237629	Kyperounda_Yiallouriko	NSG-USDA	35.005	33	2	IIa	3	V	1	0	0
dur2-CYP	durum	PI 210950	Asprouroullos	NSG-USDA	34.92	32.54	2	IIc	11	V	0	1	0
dur3-CYP	durum	PI 210955	Tripolitico	NSG-USDA	34.79	32.81	2	IIc	11	V	0	1	0
dur1-GRE	durum	Citr 5112	Citr_5112	NSG-USDA	39.15	22.2	2	IIb	9	V	0	1	0
dur2-GRE	durum	PI 264933	PI_264933	NSG-USDA	35.317	24.867	2	m	1	n	1	1	0
dur3-GRE	durum	PI 264994	PI_264994	NSG-USDA	36.217	27.833	2	IIa	1	IX	0	1	0
dur4-GRE	durum	PI 264996	PI_264996	NSG-USDA	40.85	25.867	2	IIc	1	V	1	1	0
dur5-GRE	durum	PI 278265	Thessalonika	NSG-USDA	40.667	23	2	IIc	13	V	1	0	0
dur6-GRE	durum	PI 278269	Crete1	NSG-USDA	35.25	24.75	2	IIb	1	VI	0	1	0
Dur7-GRE	durum	PI 43245	PI 43245	NSG-USDA	39.5	22	2	IIc	1	V	1	0	0
Dur8-GRE	durum	PI 88737	PI 88737	NSG-USDA	36.2	27.95	2	IIb	13	VII	1	0	0
Dur9-GRE	durum	PI 43251	PI 43251	NSG-USDA	40.5	23	2	IIa	6	V	0	1	0
dur1-MOR	durum	PI 191029	Ble Dur 250	NSG-USDA	32	-5.5	2	IIb	14	V	1	0	0
dur2-MOR	durum	PI 410918	Cobros	NSG-USDA	33.817	-6.783	2	IIa	15	V	1	0	0
dur3-MOR	durum	PI 191411	Duro del Pais	NSG-USDA	35.574	-5.375	2	IIa	13	n	1	1	0
dur4-MOR	durum	PI 410920	Haj mouline	NSG-USDA	32	-5.8	2	m	13	IV	0	1	0
dur5-MOR	durum	PI 410921	khourifa moura	NSG-USDA	33.817	-6.783	2	IId	14	V	1	0	0
dur6-MOR	durum	PI 192639	Maghousa amizmiz	NSG-USDA	32	-4.75	2	IIb	2	V	1	0	0
dur7-MOR	durum	PI 192492	Mahmoudi c	NSG-USDA	31.8	-5	2	IId	2	V	1	0	0
dur8-MOR	durum	PI 192636	Merzoga	NSG-USDA	32	-5	2	IIa	14	V	1	0	0
dur9-MOR	durum	PI 192483	Oned zenati	NSG-USDA	32.5	-5	2	IId	14	V	1	0	0
dur10-MOR	durum	PI 191405	Recio del pais	NSG-USDA	35.574	-5.375	2	IId	14	V	1	0	0
dur11-MOR	durum	PI 410922	Red beard	NSG-USDA	33.817	-6.783	2	IId	2	V	1	0	0
dur12-MOR	durum	PI 192638	Maghousa	NSG-USDA	32.8	-5	2	IIb	2	V	1	1	0
dur13-MOR	durum	Citr 6879	Saffi	NSG-USDA	32.3	-9.239	2	IId	2	V	f	f	0
dur14-MOR	durum	PI 278382	Zreah	NSG-USDA	31.5	-5	2	IIa	2	V	1	0	0
dur1-ALG	durum	CItr 1594	Adjini	NSG-USDA	34.58	6.62	2	IIb	1	V	0	1	0
dur2-ALG	durum	CItr 3838	Agini	NSG-USDA	35.436	7.143	2	m	1	V	0	1	0
dur3-ALG	durum	CItr 3839	Beliouni	NSG-USDA	36.452	6.636	2	IIb	1	VI	0	1	0
dur4-ALG	durum	PI 576738	Hedba	NSG-USDA	33.49	6.96	2	IIb	1	V	0	1	0
dur5-ALG	durum	PI 470820	MG17964	NSG-USDA	33.45	5.683	2	IId	2	V	1	0	0
dur6-ALG	durum	PI 11715	Marouani	NSG-USDA	35.744	0.554	2	IIb	2	V	0	1	0
dur7-ALG	durum	PI 7793	Mohamed ben Bachir	NSG-USDA	36.191	5.409	2	IIb	2	V	0	1	0
dur1-TUN	durum	CItr 15439	Djebali	NSG-USDA	33.6	8.917	2	IIc	1	IX	0	1	0
dur2-TUN	durum	CItr 15403	Farine	NSG-USDA	35.817	9.467	1	Ia	1	VII	1	0	0
dur3-TUN	durum	CItr 15404	Frigui	NSG-USDA	36.85	9.933	2	IId	2	V	1	0	0
dur4-TUN	durum	CItr 15418	Hmira	NSG-USDA	33.617	8.917	2	IIc	3	V	0	1	0
dur5-TUN	durum	CItr 3243	Medea ac1	NSG-USDA	34	9	2	m	1	V	0	1	0
dur6-TUN	durum	CItr 3260	Real sorte AC 2	NSG-USDA	34.5	9	2	IIb	1	V	0	1	0
dur7-TUN	durum	CItr 15415	ajili	NSG-USDA	36.85	9.933	2	IId	2	n	f	f	0
dur8-TUN	durum	CItr 15489	Bedi Hmira Ajili	NSG-USDA	35	9	2	IIb	1	V	0	1	0
dur9-TUN	durum	CItr 15519	Ward Bled	NSG-USDA	34.05	8.333	2	IId	2	V	1	0	0
dur10-TUN	durum	CItr 15512	Agin Sinlika	NSG-USDA	34.017	8.267	2	IId	2	VII	1	0	0
dur11-TUN	durum	CItr 15515	Bedi	NSG-USDA	33.783	8.85	2	IId	2	V	1	0	0
dur12-TUN	durum	CItr 15472	Derbazi	NSG-USDA	33.733	8.817	2	IId	2	V	1	0	0
dur13-TUN	durum	CItr 15496	Dhil bhal Senlikat	NSG-USDA	34.017	8.25	2	IIb	1	V	0	1	0
dur14-TUN	durum	CItr 15479	Farine arbi	NSG-USDA	33.783	8.85	2	IIb	6	VI	1	1	0
dur15-TUN	durum	CItr 15514	Hmira makaou	NSG-USDA	33.6	8.917	2	IIb	2	IX	0	1	0
dur16-TUN	durum	CItr 3809	Mahmoudi	NSG-USDA	34	8.233	2	IId	2	IX	1	0	0
dur17-TUN	durum	CItr 15509	Melange	NSG-USDA	33.983	8.167	2	IIb	1	VII	0	1	0
dur18-TUN	durum	CItr 15493	Oued Kebir	NSG-USDA	36.25	9.783	2	IId	2	V	1	0	0
dur19-TUN	durum	CItr 15506	sinlikat	NSG-USDA	34.017	8.183	2	IId	2	V	1	1	0
dur1-LIB	durum	PI 54432	Tripshiro	NSG-USDA	32.54	13.11	2	IIc	13	VIII	0	1	0
Dur2-LIB	durum	TRI 13912	Tri13912	IPK	32.2859	21.2415	2	IIc	14	n	0	1	1
Dur3-LIB	durum	TRI 14014	Tri14014	IPK	32.46	22.38	2	IIb	1	n	0	1	0
Dur4-LIB	durum	TRI 14552	Tri14552	IPK	26.3328	13.46	2	IIb	1	V	0	1	0
Dur5-LIB	durum	TRI 14336	Tri14336	IPK	32.1	13.01	2	IIc	1	V	1	0	0
Dur6-LIB	durum	TRI 14626	Tri14626	IPK	30.08	9.3	2	IId	1	V	1	0	0
dur1-EGY	durum	PI 57659	Beladi2	NSG-USDA	29.767	31.3	2	IIb	9	IX	0	1	0
dur2EGY	durum	PI 60730	Beladi	NSG-USDA	28.3	30.65	2	IIb	1	V	0	1	0
dur3-EGY	durum	PI 60712	Gawi	NSG-USDA	27	30	2	IIb	13	n	0	1	0
dur4-EGY	durum	PI 7422	Girgeh	NSG-USDA	26.346	31.886	2	IIb	1	V	0	1	0
dur5-EGY	durum	PI 434942	Giza 50	NSG-USDA	27.5	30	2	m	3	VII	0	1	0
dur6-EGY	durum	PI 7016	Mishriki	NSG-USDA	31.167	29.867	2	IIb	1	V	0	1	0
dur7-EGY	durum	PI 60741	Sinai no5	NSG-USDA	29.5	34.2	2	IIb	14	IX	0	1	0
dur8-EGY	durum	PI 171406	Beladi Bouhi	NSG-USDA	27	30.5	2	IIb	13	IX	0	1	1
dur9-EGY	durum	Citr 2428	Citr 2428	NSG-USDA	30.033	31.217	2	IIb	1	V	0	1	1
dur10-EGY	durum	PI 434893	Giza1	NSG-USDA	28	30	2	IIb	1	IX	0	1	0
dur11-EGY	durum	PI 434905	Giza13	NSG-USDA	27	31	2	IIb	1	V	1	0	0
dur1-TUR	durum	PI 117420	Beyaz_Harran	NSG-USDA	37.059	37.383	2	IIc	1	VIII	0	1	0
dur2-TUR	durum	PI 119320	PI_119320	NSG-USDA	37.05	38.867	2	IIc	1	VIII	1	0	0
dur3-TUR	durum	PI 165102	Karakilcik	NSG-USDA	36.711	38.948	2	IIc	1	VII	1	0	0
dur4-TUR	durum	PI 166328	misri	NSG-USDA	36.976	38.423	2	IIc	1	VIII	1	0	0
dur5-TUR	durum	PI 167776	PI_167776	NSG-USDA	39.258	38.49	2	IIc	1	VI	1	0	0
dur7-TUR	durum	PI 165187	PI 165187	NSG-USDA	37.575	32.775	1	Ia	1	IX	1	0	0
dur8-TUR	durum	PI 166496	Yumusak	NSG-USDA	37.844	27.846	m	IIa	1	V	1	0	0
dur9-TUR	durum	PI 165015	Bugday	NSG-USDA	40.184	31.351	2	IIc	1	n	1	0	0
dur10-TUR	durum	PI 165154	PI 165154	NSG-USDA	38.715	34.847	2	IIc	1	V	1	0	0
dur1-SYR	durum	PI 182696	PI 182696	NSG-USDA	33.5	36.3	2	IIc	3	VII	0	1	0
dur2-SYR	durum	PI 182705	PI 182705	NSG-USDA	34.733	36.717	2	IIc	13	n	1	1	0
dur3-SYR	durum	PI 182706	PI 182706	NSG-USDA	35.133	36.75	2	IId	15	V	0	1	0
dur4-SYR	durum	PI 166984	PI 166984	NSG-USDA	36.5	36.25	2	IIc	3	V	0	1	0
dur1-LEB	durum	PI182666	PI182666	NSG-USDA	33.762	35.88	2	m	1	V	1	0	0
dur2-LEB	durum	PI 51211	Reyati	NSG-USDA	33.833	35.833	2	IIb	14	V	0	1	0
dur3-LEB	durum	PI 182674	PI 182674	NSG-USDA	33.717	35.917	2	IIc	1	VIII	0	1	0
dur1-ISR	durum	PI 572901	PI 572901	NSG-USDA	32.014	35.067	2	IIc	1	V	0	1	0
dur2-ISR	durum	PI 292031	Abu fashit	NSG-USDA	31.5	34.75	2	IIc	1	V	0	1	0
dur3-ISR	durum	PI 52503	Hati	NSG-USDA	32.713	35.529	2	IIc	13	V	1	0	0
dur1-IRQ	durum	PI 178753	PI 178753	NSG-USDA	35.55	45.433	2	IIc	1	VIII	1	0	0
dur2-IRQ	durum	PI 178037	PI 178037	NSG-USDA	33.3	44.6	2	IIc	13	VIII	1	0	0
dur3-IRQ	durum	PI 253802	PI 253802	NSG-USDA	33.3	44.6	2	IIc	13	VIII	1	0	0
dur1-IRN	durum	PI 268310	PI 268310	NSG-USDA	33.883	48.117	2	IIc	1	X	1	0	0
dur2-IRN	durum	PI 268308	PI 268308	NSG-USDA	33.483	47.95	2	IIc	13	VIII	1	1	0
dur3-IRN	durum	PI 268300	PI 268300	NSG-USDA	30.3	51.483	2	IIc	5	n	1	0	0
dur1-JOR	durum	PI 420940	PI 420940	NSG-USDA	30.833	35.6	2	IIc	5	n	f	f	0
dur2-JOR	durum	PI 487290	PI 487290	NSG-USDA	32.7	35.867	2	IIc	1	V	1	0	0
dur3-JOR	durum	PI 420943	PI 420943	NSG-USDA	31.167	35.65	2	IIc	13	VIII	1	0	0
Langdon	durum	CItr 13165	Langdon	NSG-USDA	-	-	2	IIc	1	V	0	1	0
we1	wild emmer	Tri27996	Tri27996	IPK	39.52	32.52	1	Ia	3	II	0	1	0
we2	wild emmer	Tri18535	Tri18535	IPK	37.47	39.46	1	Ia	18	IV	1	0	0
we3	wild emmer	CGN06541	CGN06542	Wageningen	32.76	44.121	1	Ia	1	III	1	0	0
we4	wild emmer	IG46420	IG46420	ICARDA	35.8	36.45	1	Ia	1	VIII	1	0	0
we5	wild emmer	IG 46434	IG 46434	ICARDA	38.4	38.31	1	Ia	19	IX	1	0	0
we6	wild emmer	IG 110815	IG 110815	ICARDA	33.37	35.466	1	Ia	1	n	1	0	0
we7	wild emmer	IG 110737	IG 110737	ICARDA	32.6667	36.9167	1	Ia	20	n	1	0	0
we8	wild emmer	PI 554581	PI 554581	NSG-USDA	37.45	40.6	1	Ia	21	VIII	1	0	0
we9	wild emmer	PI 554580	PI 554580	NSG-USDA	37.47	39.46	1	Ia	18	III	1	0	0
we10	wild emmer	IG 45964	IG 45965	ICARDA	32.0328	35.4558	1	Ia	1	V	1	0	0
we11	wild emmer	PI 538685	PI 538685	NSG-USDA	32.58	35.32	1	Ia	22	XI	1	0	0
we12	wild emmer	PI 538680	PI 538680	NSG-USDA	32.53	35.34	1	Ia	3	II	1	0	0
we13	wild emmer	PI 538659	PI 538659	NSG-USDA	37.47	39.46	1	Ia	13	IV	1	0	0
we14	wild emmer	PI 467004	PI 467004	NSG-USDA	32.52	35.32	1	Ia	9	n	1	0	0
we15	wild emmer	PI 487252	PI 487252	NSG-USDA	32.28	36.47	1	Ia	23	IX	1	0	0
we16	wild emmer	pi 466949	PI 466949	NSG-USDA	32.2	34.531	1	Ia	1	n	1	0	0
we17	wild emmer	PI 428127	PI 428127	NSG-USDA	33.31	35.52	1	Ia	24	IX	1	0	0
we18	wild emmer	PI 428126	PI 428126	NSG-USDA	32.304	35.5032	1	Ia	24	VII	1	0	0
we19	wild emmer	PI 428097	PI 428097	NSG-USDA	32.54	35.23	1	Ia	1	IX	1	0	0
we20	wild emmer	PI 428053	PI 428053	NSG-USDA	37.5	39.49	1	Ia	1	X	1	0	0
ta1	aestivum	IG 138688	IG 138688	ICARDA			1	Ia	nt	nt	nt	nt	nt
ta2	aestivum	PI 136567	PI 136568	NSG-USDA			1	Ia	nt	nt	nt	nt	nt
ta3	aestivum	IG 97119	IG 97119	ICARDA			1	Ia	nt	nt	nt	nt	nt
ta4	aestivum	IG 96706	IG 96706	ICARDA			1	Ia	nt	nt	nt	nt	nt
ta5	aestivum	IG 138652	IG 138652	ICARDA			1	Ia	nt	nt	nt	nt	nt
ta6	aestivum	IG 90368	IG 90368	ICARDA			1	Ia	nt	nt	nt	nt	nt
ta7	aestivum	IG 138662	IG 138662	ICARDA			1	Ia	nt	nt	nt	nt	nt
ta8	aestivum	IG 92851	IG 92851	ICARDA			1	Ia	nt	nt	nt	nt	nt
