# Supplementary material for: Tetraploid Wheat Landraces in the Mediterranean Basin: Taxonomy, Evolution and Genetic Diversity
Source: PLoS One. 2012 May 16;7(5):e37063. doi: 10.1371/journal.pone.0037063 (PMC3353906; doi:10.1371/journal.pone.0037063)
Supplement: Table S2 — Markers used to characterise genetic diversity in 235 tetraploid wheat and 9 bread wheat accessions. For each marker chromosome location (Chr.), PCR annealing temperature (Tm), Dye used for labelling primers, number of alleles detected (Allele Richness), gene diversity and polymorphic information content (PIC) are provided. “Touchdown” PCRs are denoted by “t*” under annealing temperature. (XLS) [file pone.0037063.s007.xls]

## Sheet: Table S2
Marker	Marker Type	Chr.	Tm	Dye	Null Alleles (%)	Allele Richness	Gene Diversity	PIC
cfp17	ISBP	3B	t*	-	0	2	0.137	0.128
cfp26	ISBP	3B	t*	-	9.8	2	0.38	0.308
cfp35	ISBP	3B	t*	-	2.4	2	0.377	0.306
cfp38	ISBP	3B	t*	-	4.5	2	0.308	0.261
WCt2	cpSSR	cp	56º	6-FAM	2.3	7	0.507	0.463
WCt12	cpSSR	cp	56º	6-FAM	0	5	0.212	0.204
WCt13	cpSSR	cp	56º	6-FAM	0	5	0.231	0.22
WCt15	cpSSR	cp	56º	6-FAM	0.9	4	0.175	0.169
WCt22	cpSSR	cp	56º	6-FAM	0	7	0.569	0.503
Xgwm6	genomic SSR	4B	60º	VIC	1.4	33	0.903	0.896
Xgwm18	genomic SSR	1B	60º	6-FAM	0	13	0.724	0.685
Xgwm46	genomic SSR	7B	60º	VIC	4.2	22	0.909	0.903
Xgwm60	genomic SSR	7A	55º	PET	0.9	22	0.86	0.848
Xgwm95	genomic SSR	2A	60º	6-FAM	0.9	15	0.757	0.723
Xgwm120	genomic SSR	2B	60º	VIC	0.5	22	0.729	0.714
Xgwm124	genomic SSR	1B	50º	PET	0.5	19	0.438	0.428
Xgwm135	genomic SSR	1A	60º	VIC	7.4	22	0.868	0.856
Xgwm155	genomic SSR	3A	55º	PET	0	18	0.803	0.787
Xgwm160	genomic SSR	4A	60º	6-FAM	0.5	12	0.692	0.646
Xgwm162	genomic SSR	3A	60º	6-FAM	0.5	14	0.695	0.656
Xgwm169	genomic SSR	6A	55º	PET	3.7	12	0.807	0.785
Xgwm186	genomic SSR	5A	60º	VIC	2.3	15	0.711	0.684
Xgwm219	genomic SSR	6B	60º	6-FAM	0	21	0.747	0.733
Xgwm251	genomic SSR	4B	60º	VIC	0.9	18	0.747	0.718
Xgwm334	genomic SSR	6A	60º	6-FAM	0.9	13	0.849	0.832
Xgwm357	genomic SSR	1A	50º	PET	1.9	11	0.638	0.609
Xgwm361	genomic SSR	6B	60º	VIC	0.5	12	0.716	0.667
Xgwm389	genomic SSR	3B	55º	PET	1.4	15	0.877	0.866
Xgwm408	genomic SSR	5B	60º	6-FAM	0.5	22	0.785	0.762
Xgwm429	genomic SSR	2B	60º	VIC	1.4	19	0.846	0.83
Xgwm513	genomic SSR	4B	60º	6-FAM	0	14	0.746	0.709
Xgwm540	genomic SSR	5B	50º	PET	1.4	13	0.502	0.49
Xgwm558	genomic SSR	2A	55º	6-FAM	0	13	0.626	0.595
Xgwm601	genomic SSR	4A	60º	VIC	2.8	12	0.826	0.806
Xgwm614	genomic SSR	2A	55º	PET	0.9	14	0.678	0.635
DuPw38	EST-SSR	1A	t*	NED	1.4	13	0.55	0.495
DuPw115	EST-SSR	5B	t*	VIC	11.6	9	0.611	0.553
DuPw167	EST-SSR	6A	t*	VIC	1.4	12	0.766	0.741
Mean	-	-			1.5	13	0.64	0.611
