# Supplementary material for: Tetraploid Wheat Landraces in the Mediterranean Basin: Taxonomy, Evolution and Genetic Diversity
Source: PLoS One. 2012 May 16;7(5):e37063. doi: 10.1371/journal.pone.0037063 (PMC3353906; doi:10.1371/journal.pone.0037063)
Supplement: Table S3 — Genetic markers used to characterise the within landrace genetic diversity in seven tetraploid wheat accessions. For each marker measures of genetic diversity are provided. MAF: frequency of the most frequent allele; PIC: polymorphic information content. (XLS) [file pone.0037063.s008.xls]

## Sheet: Table S3
Marker	MAF	Sample Size	Allele Richness	Heterozygosity	PIC	Gene Diversity
Xgwm60	0.307	75	5	0	0.726	0.765
Xgwm155	0.306	75	5	0	0.722	0.762
Xgwm95	0.493	75	3	0	0.413	0.526
Xgwm219	0.568	75	5	0	0.553	0.603
Xgwm46	0.307	75	6	0	0.725	0.764
Xgwm577	0.458	75	4	0	0.6	0.662
Xgwm513	0.307	75	5	0	0.71	0.754
Xgwm124	0.514	75	3	0	0.534	0.607
Xgwm120	0.493	75	4	0	0.576	0.639
Xgwm169	0.556	75	2	0	0.372	0.494
Xgwm154	0.507	75	3	0	0.55	0.62
Xgwm135	0.417	75	4	0	0.605	0.671
Xgwm160	0.315	75	4	0.479	0.776	0.802
Xgwm540	0.547	75	2	0	0.373	0.496
Xgwm340	0.5	75	3	0	0.553	0.623
Mean	0.44	75	4	0.032	0.561	0.622
