# Supplementary material for: Tetraploid Wheat Landraces in the Mediterranean Basin: Taxonomy, Evolution and Genetic Diversity
Source: PLoS One. 2012 May 16;7(5):e37063. doi: 10.1371/journal.pone.0037063 (PMC3353906; doi:10.1371/journal.pone.0037063)
Supplement: Table S4 — Genetic marker systems used in the characterisation of tetraploid wheat landraces. For each system the percentage of null alleles detected, average frequency of the most frequent allele (MAF), average number of alleles and average gene diversity detected and polymorphic information content (PIC) is presented. (XLS) [file pone.0037063.s009.xls]

## Sheet: Table S4
Marker	Null alleles (%)	MAF	Alleles detected	Gene Diversity	PIC
Functional marker	8.8	0.69	6	0.342	0.262
ISBP	4.3	0.74	8	0.377	0.306
cpSSR	0.6	0.82	26	0.283	0.259
nuclear SSR	2.8	0.41	470	0.738	0.712
