# Supplementary material for: Tetraploid Wheat Landraces in the Mediterranean Basin: Taxonomy, Evolution and Genetic Diversity
Source: PLoS One. 2012 May 16;7(5):e37063. doi: 10.1371/journal.pone.0037063 (PMC3353906; doi:10.1371/journal.pone.0037063)
Supplement: Table S5 — Chloroplast haplotypes identified in tetraploid wheat accessions combining the alleles of five chloroplast SSR markers. (XLS) [file pone.0037063.s010.xls]

## Sheet: Table S5
Chloroplast Haplotype	WCt2	WCt12	WCt13	WCt15	WCt22	Number of individuals
1	130	149	105	104	197	95
2	130	149	105	104	198	49
3	130	149	105	104	196	7
4	130	149	105	104	200	2
5	130	149	105	104	190	2
6	127	147	102	106	196	8
7	127	147	102	106	197	1
8	124	149	105	104	197	1
9	130	149	105	103	197	5
10	129	149	105	104	197	1
11	129	149	105	104	196	2
12	131	149	105	106	197	1
13	131	149	105	104	197	27
14	131	149	105	104	198	14
15	131	149	105	104	196	3
16	127	149	105	106	197	1
17	132	149	105	104	197	2
18	130	150	105	103	196	2
19	126	148	103	104	197	1
20	130	149	105	105	196	1
21	129	150	105	104	195	1
22	130	148	101	106	196	1
23	130	149	105	105	197	1
24	130	149	105	104	198	2
