# Supplementary material for: Tetraploid Wheat Landraces in the Mediterranean Basin: Taxonomy, Evolution and Genetic Diversity
Source: PLoS One. 2012 May 16;7(5):e37063. doi: 10.1371/journal.pone.0037063 (PMC3353906; doi:10.1371/journal.pone.0037063)
Supplement: Table S6 — ISBP haplotypes detected in tetraploid wheat accessions. The haplotype found in the T. aestivum var. Chinese Spring control was labelled “I”. Numbers correspond to the number of accessions where haplotypes were detected. (XLS) [file pone.0037063.s011.xls]

## Sheet: Sheet1
Haplotype	Bread wheat	Wild Emmer	Emmer	Rivet	durum
					SWAsia	Iberia	Maghreb	Central Mediterranean	S Europe	NE Africa
I	1	-	-	-	-	-	-	-	-	-
II	-	3	12	-	-	-	-	-	-	-
III	2	2	4	-	-	-	-	-	-	-
IV	-	2	1	-	-	-	1	-	-	-
V	-	1	-	8	10	34	29	7	8	8
VI	-	-	-	4	1	6	2	4	1	-
VII	3	1	-	1	2	4	3	-	1	1
VIII	-	2	-	1	9	2	8	2	-	1
IX	-	4	-	-	1	8	3	-	1	4
X	-	2	-	-	1	-	-		-	-
XI	-	1	-	-	-	-	-	-	-	-
XII	-	1	-	-	-	-	-	-	-	-
XIII	1	-	-	-	-	-	-	-	-	-
Haplotypes Detected	3	10	3	4	6	5	6	3	4	4
