# Supplementary material for: Tetraploid Wheat Landraces in the Mediterranean Basin: Taxonomy, Evolution and Genetic Diversity
Source: PLoS One. 2012 May 16;7(5):e37063. doi: 10.1371/journal.pone.0037063 (PMC3353906; doi:10.1371/journal.pone.0037063)
Supplement: Table S7 — Haplotypes identified in tetraploid wheat accessions using four ISBP markers. (XLS) [file pone.0037063.s012.xls]

## Sheet: Table S7
Haplotype	cfp17 band at 230 bp	cfp26 band at 270 bp	cfp35 band at 270 bp	cfp38 band at 600 bp
I	1	0	1	1
II	1	1	1	0
III	0	1	1	0
IV	0	1	0	0
V	0	0	0	1
VI	0	0	1	1
VII	0	1	1	1
VIII	0	0	0	0
IX	0	1	0	1
X	1	1	0	0
XI	1	0	0	1
XII	1	1	0	1
XIII	1	1	0	0
